# Supplementary material for: iPNHOT: a knowledge-based approach for identifying protein-nucleic acid interaction hot spots
Source: BMC Bioinformatics. 2020 Jul 6;21:289. doi: 10.1186/s12859-020-03636-w (PMC7336410; doi:10.1186/s12859-020-03636-w)
Supplement: Supplementary file 2 — Additional file 2 . Datasets for iPNHOT: A knowledge-based approach for identifying protein-nucleic acid interaction hot spots. This file provides more detailed data for the datasets. Table S2: The interface residues with observed ∆∆퐺 values of the training data set. Table S4: The interface residues with observed ∆∆퐺 values of the medium test set. [file 12859_2020_3636_MOESM2_ESM.xlsx]

## Sheet: Table S2
Table S2. The interface residues with observed ∆∆𝐺 values of the training data set.
PDB	Chain	Mutant	Source	PMID	∆∆G/(kcal/mol)	Observed HS/NS	iPNHOT score (CV)	iPNHOT (CV) HS/NS	mCSM-NA values	mCSM-NA HS/NS
1AAY	A	D120A	ProNit	10383437	-0.3	-	-1.172	-	-0.194	-
1AAY	A	R124A	ProNit	10383437	3.54	X	0.544	X	5.394	X
1AAY	A	E121A	ProNit	10383437	0.2	-	-0.18	-	-1.474	-
1AAY	A	R118A	ProNit	10383437	2.7	X	-0.416	-	3.92	X
1AIS	A	E12A	ProNit	11327862	-1	-	-1.389	-	-0.3	-
1AIS	A	E128A	ProNit	11327862	-0.33	-	-1.513	-	-0.196	-
1AIS	A	Q103A	ProNit	11327862	-0.88	-	-1.566	-	-0.226	-
1AUD	A	K49A	ProNit	12082087	1.45	-	-1.149	-	0.398	-
1AUD	A	G52A	ProNit	14672656	2.9	X	0.345	X	-0.886	-
1AUD	A	S90A	ProNit	12466552	2.2	X	2.429	X	0.338	-
1AUD	A	Q53A	ProNit	12082087	4.85	X	1.65	X	-0.782	-
1AUD	A	F55A	ProNit	15914668	5.495	X	0.0971	X	0.994	-
1AUD	A	M50A	ProNit	12082087	1.1	-	-2.062	-	0.144	-
1AZ0	A	K38A	ProNit	10387089	0.7	-	-1.117	-	4.06	X
1AZ0	A	D90A	ProNit	7669777	-2.89	-	-1.779	-	-0.216	-
1B3T	A	R469A	ProNit	10801810	3.41	X	0.452	X	4.928	X
1B3T	A	R522A	ProNit	10801810	4.4	X	1.023	X	3.896	X
1B3T	A	Y518A	ProNit	10801810	2.62	X	0.166	X	1.406	-
1BHM	A	E111A	ProNit	11254386	-3.3	-	-1.376	-	-0.618	-
1C9S	L	R58A	ProNit	16738132	2	X	-1.106	-	1.402	-
1C9S	L	D39A	ProNit	16738132	-0.8	-	-2.64	-	-0.064	-
1C9S	L	K56A	ProNit	16738132	2.2	X	0.92	X	1.426	-
1C9S	L	E36A	ProNit	16738132	3.74	X	-1.452	-	-1.014	-
1C9S	L	K37A	ProNit	16738132	3.03	X	1.858	X	1.51	-
1ECR	A	Q250A	ProNit	11009613	0.045	-	-0.923	-	0.124	-
1ECR	A	K89A	ProNit	11009613	0.23	-	1.537	X	2.416	X
1EWQ	A	E41A	ProNit	11602569	-0.32	-	-1.368	-	-1.134	-
1J5N	A	K53A	ProNit	10228169	0.5	-	-1.383	-	0	-
1J5N	A	Y81A	ProNit	10228169	0.2	-	-1.943	-	0	-
1J5N	A	N33A	ProNit	10228169	0.7	-	-1.359	-	0	-
1J5N	A	R23A	ProNit	10228169	0.6	-	-2.629	-	0	-
1J5N	A	R36A	ProNit	10228169	0.8	-	-3.478	-	0	-
1J5N	A	Y28A	ProNit	10228169	0.9	-	-2.748	-	0	-
1J5N	A	K67A	ProNit	10228169	0.3	-	-2.015	-	0	-
1J5N	A	R40A	ProNit	10228169	0.7	-	-2.893	-	0	-
1J5N	A	Y88A	ProNit	10228169	0.4	-	-1.745	-	-0.034	-
1J5N	A	K60A	ProNit	10228169	0.4	-	-0.663	-	0	-
1J5N	A	M29A	ProNit	10228169	0.5	-	-2.332	-	0	-
1J5N	A	F48A	ProNit	10228169	0.4	-	-0.31	-	0	-
1J5N	A	K78A	ProNit	10228169	0.4	-	-0.719	-	0	-
1J5N	A	K22A	ProNit	10228169	0.7	-	-1.331	-	0	-
1J5N	A	K85A	ProNit	10228169	0.2	-	-1.819	-	0	-
1JMC	A	W361A	ProNit	10194309	1.1	-	0.532	X	0.004	-
1JMC	A	R234A	ProNit	14596605	2.1	X	-1.097	-	0	-
1JMC	A	K263A	ProNit	14596605	1	-	-1.771	-	1.178	-
1JMC	A	R382A	ProNit	14596605	1.9	-	-0.659	-	0.004	-
1JMC	A	E277A	ProNit	14596605	1.4	-	-1.435	-	0.458	-
1JMC	A	F238A	ProNit	10194309	0.2	-	0.244	X	0.008	-
1MHT	A	V121A	ProNit	15143064	3.74	X	0.526	X	-0.008	-
1MHT	A	C81A	ProNit	17616174	-0.1	-	-0.169	-	-0.112	-
1MSE	C	S187A	ProNit	9551098	0.1	-	-0.762	-	0	-
1PNR	A	K55A	ProNit	10438625	3.44	X	2.581	X	1.5	-
1QFQ	B	R7A	ProNit	8990399	3.11	X	0.531	X	-31.314	-
1QRV	A	V32A	ProNit	12771212	0.05	-	0.705	X	0.126	-
1QRV	A	L9A	ProNit	12771212	0.65	-	-0.863	-	0.026	-
1QZG	A	T62A	ProNit	19518131	1.53	-	-1.987	-	1.846	-
1QZG	A	L122A	ProNit	19518131	3.14	X	0.684	X	0.6	-
1QZG	A	F88A	ProNit	19518131	3.96	X	1.439	X	1.464	-
1QZG	A	D64A	ProNit	19518131	1.46	-	-1.954	-	0.664	-
1QZG	A	S123A	ProNit	19518131	0.66	-	-1.832	-	1.682	-
1RUN	A	D138A	ProNit	15096034	2.06	X	-2.345	-	1.848	-
1RUN	A	E181A	ProNit	11724533	1.2	-	-1.47	-	-0.562	-
1TN9	A	T15A	ProNit	10891272	0.04	-	-3.013	-	0.002	-
1TN9	A	S18A	ProNit	10891272	-0.2	-	-1.447	-	0	-
1TN9	A	W42A	ProNit	10891272	0.44	-	-2.048	-	0	-
1TN9	A	R5A	ProNit	10891272	0.75	-	-2.087	-	0.936	-
1TN9	A	F38A	ProNit	10891272	-0.3	-	-4.483	-	0	-
1TN9	A	K21A	ProNit	10891272	0.7	-	0.155	X	0	-
1TN9	A	K28A	ProNit	10891272	1.36	-	-0.0689	-	0	-
1TN9	A	K54A	ProNit	10891272	1.33	-	-0.245	-	0	-
1TN9	A	L26A	ProNit	10891272	-0.2	-	1.791	X	0	-
1TN9	A	R20A	ProNit	10891272	0.43	-	-1.31	-	0	-
1TN9	A	R24A	ProNit	10891272	1.22	-	-0.616	-	0	-
1TN9	A	R55A	ProNit	10891272	1.17	-	-1.796	-	0	-
1TN9	A	Y40A	ProNit	10891272	1.51	-	-2.381	-	0	-
1VS5	G	Q8A	ProNit	11105763	0.767	-	-1.075	-	0.208	-
2A0I	A	Q155A	ProNit	16216584	2.2	X	0.871	X	2.13	X
2A0I	A	R254A	ProNit	16216584	3.17	X	-0.958	-	2.756	X
2A0I	A	R237A	ProNit	16216584	4.39	X	2.316	X	2.77	X
2A0I	A	K88A	ProNit	16216584	5.57	X	0.05	X	2.962	X
2A0I	A	R242A	ProNit	16216584	1.2	-	0.623	X	2.562	X
2A0I	A	T148A	ProNit	16216584	0.3	-	-1.136	-	1.86	-
2A0I	A	E187A	ProNit	16216584	2.1	X	-1.254	-	0.356	-
2A0I	A	K265A	ProNit	16216584	1.8	-	-0.908	-	2.266	X
2A0I	A	S149A	ProNit	16216584	3.41	X	0.628	X	1.588	-
2A0I	A	H221A	ProNit	16216584	2.82	X	-0.37	-	1.6	-
2A0I	A	R8A	ProNit	16216584	1.7	-	-0.752	-	2.228	X
2A0I	A	S3A	ProNit	16216584	4.15	X	0.729	X	1.544	-
2A0I	A	K220A	ProNit	16216584	0.8	-	-1.699	-	2.838	X
2A0I	A	I241A	ProNit	16216584	3.91	X	1.796	X	0.312	-
2A0I	A	R150A	ProNit	16216584	2.92	X	-1.534	-	2.68	X
2A0I	A	E153A	ProNit	16216584	1.7	-	-1.171	-	0.792	-
2A0I	A	M223A	ProNit	16216584	2.7	X	0.265	X	1.2	-
2BPF	A	K280A	ProNit	11123928	0.303	-	-1.947	-	0.666	-
2BPF	A	N294A	ProNit	11123928	0.231	-	-0.248	-	0.904	-
2ERR	A	H120A	ProNit	16362037	2.98	X	1.423	X	-11.5425	-
2ERR	A	F160A	ProNit	16362037	6.08	X	0.785	X	-16.1595	-
2ERR	A	F158A	ProNit	16362037	3.87	X	0.834	X	-22.626	-
2ERR	A	F126A	ProNit	16362037	4.31	X	-1.767	-	-22.161	-
2G1P	A	Y184A	ProNit	15276835	-0.17	-	-1.062	-	-0.582	-
2I05	A	R198A	Literature	26322585	3.185	X	-0.333	-	0.614	-
2VS7	A	D21A	Literature	26045557	0.868	-	-2.645	-	-0.306	-
2VS7	A	E117A	Literature	26045557	-1.232	-	-0.68	-	-0.05	-
2VYE	A	R332A	ProNit	19074952	2.88	X	-0.821	-	2.742	X
2VYE	A	R330A	ProNit	19074952	3.45	X	-0.394	-	2.712	X
2Y8W	A	R27A	Literature	21572442	-0.149	-	-2.031	-	2.208	X
2Y8W	A	E38A	Literature	21572442	0.359	-	-2.922	-	-0.664	-
2Y8W	A	E24A	Literature	21572442	1.097	-	-0.509	-	-1.424	-
2Y8W	A	N102A	Literature	21572442	0.434	-	-0.464	-	1.032	-
2Y8W	A	S34A	Literature	21572442	0.016	-	-1.179	-	0.592	-
3GPX	A	M77A	Literature	23404556	0.069	-	-1.231	-	-0.086	-
3GPX	A	F114A	Literature	23404556	-0.655	-	1.683	X	-0.498	-
3K5Y	A	R288A	Literature	21372189	1.026	-	-0.74	-	6.4695	X
3K5Y	A	H454A	Literature	21372189	1.23	-	-2.564	-	3.639	X
3NCI	A	Y567A	Literature	22304682	-0.74	-	-1.728	-	-0.76	-
3NCI	A	L561A	Literature	22304682	-0.091	-	-2.093	-	-0.056	-
3NH0	A	E73A	Literature	21317904	-0.03	-	-3.219	-	0.564	-
3OD8	A	F44A	Literature	21233213	1.614	-	-0.565	-	0.768	-
3OD8	A	V48A	Literature	21233213	0.976	-	-0.748	-	0.122	-
3ODC	A	I154A	Literature	21233213	1.926	-	-1.311	-	0.144	-
3ODC	A	L151A	Literature	21233213	0.757	-	-1.264	-	0.568	-
3ODC	A	R138A	Literature	21233213	3.267	X	0.638	X	0.794	-
3ODC	A	R122A	Literature	21233213	2.598	X	1.694	X	1.428	-
3OSG	A	K49A	Literature	21771861	3.12	X	0.564	X	2.818	X
3OSG	A	R84A	Literature	21771861	5	X	0.479	X	4.152	X
3OSG	A	N139A	Literature	21771861	2.576	X	0.063	X	0.424	-
3OSG	A	F52A	Literature	21771861	3.332	X	-0.658	-	0.716	-
3OSG	A	K51A	Literature	21771861	2.334	X	-1.234	-	2.294	X
3OSG	A	K138A	Literature	21771861	2.003	X	-1.917	-	2.598	X
3OSG	A	R87A	Literature	21771861	2.916	X	0.314	X	1.966	-
3PVV	A	K436A	Literature	21620858	2.919	X	0.234	X	2.086	X
3QMG	A	Y216A	Literature	21407193	0.678	-	-0.691	-	1.102	-
3QMG	A	Q201A	Literature	21407193	5	X	-0.84	-	1.192	-
3QMG	A	R213A	Literature	21407193	2.328	X	0.058	X	2.506	X
3QSU	A	K33A	Literature	22965117	1.779	-	-1.056	-	3.153	X
3RN2	A	K160A	Literature	22483801	0.338	-	-2.75	-	2.306	X
3RN2	A	R244A	Literature	22483801	0.427	-	-1.988	-	2.644	X
3RN2	A	K309A	Literature	22483801	0.535	-	-1.16	-	2.322	X
3RN2	A	K335A	Literature	22483801	0.216	-	-1.685	-	2.3	X
3RN2	A	R311A	Literature	22483801	0.066	-	-2.18	-	2.708	X
3RN2	A	K204A	Literature	22483801	0.383	-	-1.9	-	2.252	X
3RN2	A	K251A	Literature	22483801	0.576	-	-1.156	-	2.348	X
3RN2	A	K198A	Literature	22483801	0.017	-	-1.373	-	2.232	X
3RW6	A	E151A	Literature	21822283	0.376	-	-0.782	-	-1.038	-
3SPD	A	H138A	Literature	21984208	0.564	-	-2.627	-	1.276	-
3SPD	A	S142A	Literature	21984208	0.817	-	-0.426	-	1.178	-
3SZQ	A	F65A	Literature	21984210	0.674	-	-0.576	-	1	-
3U4M	A	T217A	Literature	22868771	2.494	X	3.405	X	-1.182	-
3WPC	A	W47A	Literature	25686612	2.087	X	-1	-	1.402	-
3WPC	A	W96A	Literature	25686612	2.468	X	1.291	X	1.628	-
3WPC	A	F108A	Literature	25686612	2.188	X	0.822	X	1.064	-
3WTS	A	V170A	Literature	25083921	0.102	-	-1.055	-	0.096	-
4ALP	A	F77A	Literature	22570413	2.392	X	0.682	X	9.384	X
4B5F	A	N207A	Literature	23035246	-0.066	-	-0.043	-	0.966	-
4B5F	A	R208A	Literature	23035246	0.236	-	-0.587	-	2.782	X
4BNC	A	R394A	Literature	25866208	4.105	X	1.5	X	2.792	X
4BNC	A	D387A	Literature	25866208	-0.274	-	-0.619	-	0.45	-
4BNC	A	R391A	Literature	25866208	2.238	X	-0.332	-	2.546	X
4DQI	A	E658A	Literature	22648417	-0.425	-	-1.063	-	-0.394	-
4ED5	A	N21A	Literature	23519412	0.642	-	-1.486	-	6.467	X
4ED5	A	R97A	Literature	23519412	1.494	-	-1.326	-	7.068	X
4ED5	A	R147A	Literature	23519412	0.866	-	-2.513	-	5.459	X
4ED5	A	T90A	Literature	23519412	0.665	-	-1.25	-	5.889	X
4ED5	A	R136A	Literature	23519412	0.963	-	-2.113	-	12.149	X
4GZN	C	E182A	Literature	24292646	-0.17	-	-0.783	-	0.07	-
4HF1	A	S40A	Literature	23644595	1.363	-	-2.604	-	1.424	-
4HF1	A	Y41A	Literature	23644595	1.699	-	-0.067	-	1.022	-
4HF1	A	R59A	Literature	23644595	1.977	-	0.724	X	1.882	-
4HF1	A	Q44A	Literature	23644595	0.716	-	-0.932	-	1.034	-
4HF1	A	E43A	Literature	23644595	0.153	-	-0.758	-	0.542	-
4HN5	A	K442A	Literature	23222642	1.573	-	-1.457	-	2.268	X
4HQB	A	W66A	Literature	23975200	1.569	-	0.793	X	1.618	-
4HT8	A	Y25A	Literature	23605038	4.184	X	0.217	X	2.586	X
4L5R	C	N236A	Literature	23850291	0.125	-	-1.334	-	0.998	-
4M9E	A	E446A	Literature	24520114	-1.35	-	-0.543	-	0.508	-
4NGD	A	W1014A	Literature	24486018	0.537	-	-1.629	-	1.97	-
4NGD	A	Y926A	Literature	24486018	2.153	X	-0.427	-	-1.097	-
4NKU	A	N165A	Literature	24322298	0.035	-	-1.214	-	2.36	X
4OOG	C	K392A	Literature	24703949	1.015	-	-2.084	-	3.291	X
4OOG	C	R450A	Literature	24703949	1.077	-	-0.33	-	2.832	X
4OOG	C	R445A	Literature	24703949	1.077	-	-0.395	-	2.351	X
4OOG	C	Q373A	Literature	24703949	0.214	-	-1.176	-	-0.618	-
4QJU	A	K59A	Literature	25478845	0.873	-	-0.519	-	2.472	X
4QJU	A	R55A	Literature	25478845	1.718	-	-1.112	-	2.768	X
4QJU	A	R58A	Literature	25478845	0.077	-	-0.181	-	2.82	X
4QTJ	A	R76A	Literature	25091450	1.113	-	-1.331	-	2.58	X
4QTJ	A	R38A	Literature	25091450	1.113	-	-0.955	-	2.876	X
4QTJ	A	R65A	Literature	25091450	1.113	-	-1.455	-	2.982	X
4QTJ	A	T210A	Literature	25091450	0.554	-	-1.194	-	1.538	-
4QTJ	A	S75A	Literature	25091450	1.113	-	-0.828	-	1.344	-
4QTJ	A	I77A	Literature	25091450	-0.019	-	-1.108	-	0.41	-
4QTJ	A	T208A	Literature	25091450	0.258	-	-2.108	-	1.582	-
4QTJ	A	L82A	Literature	25091450	1.113	-	-1.211	-	0.378	-
4QVC	D	N48A	Literature	25670676	-0.158	-	-1.43	-	1.77	-
4QVC	D	N28A	Literature	25670676	1.019	-	-3.483	-	1.608	-
4QVC	D	K31A	Literature	25670676	4.015	X	-1.066	-	0.677	-
4R3I	A	R475A	Literature	25242552	2.757	X	0.052	X	0.804	-
4R56	A	P30A	Literature	25555709	0.747	-	-3.962	-	0.714	-
4R56	A	K34A	Literature	25555709	0.335	-	-3.963	-	2.266	X
4R56	A	R33A	Literature	25555709	0.172	-	0.986	X	2.822	X
4R56	A	K31A	Literature	25555709	0.932	-	-0.811	-	2.588	X
4R8I	A	R24A	Literature	25901662	5.389	X	-0.605	-	2.295	X
4R8I	A	R18A	Literature	25901662	1.46	-	-1.806	-	2.295	X
4R8I	A	K19A	Literature	25901662	4.96	X	0.489	X	2.946	X
4RCJ	A	Y397A	Literature	26318451	5	X	-1.204	-	1.734	-
4RKG	A	R543A	Literature	25452275	5	X	0.985	X	2.434	X
4RKG	A	R526A	Literature	25452275	0.825	-	-0.214	-	2.598	X
4TMU	A	S97A	Literature	25831501	-0.218	-	-0.661	-	1.684	-
4TMU	A	R446A	Literature	25831501	-0.047	-	-2.352	-	2.876	X
4TMU	A	R275A	Literature	25831501	-0.047	-	-1.116	-	2.824	X
4TMU	A	T293A	Literature	25831501	0.68	-	-0.424	-	1.31	-
4TMU	A	R315A	Literature	25831501	0.411	-	-1.566	-	2.532	X
4TMU	A	W347A	Literature	25831501	0.284	-	-0.208	-	0.97	-
4TMU	A	R125A	Literature	25831501	0.085	-	-1.562	-	2.914	X
4TMU	A	R246A	Literature	25831501	2.162	X	-1.426	-	2.454	X
4WB2	A	S697A	Literature	25901944	3.499	X	1.221	X	3.576	X
4WB2	A	D705A	Literature	25901944	5	X	-1.123	-	-0.332	-
4WB2	A	R721A	Literature	25901944	0.337	-	0.471	X	2.295	X
4XR0	A	H144A	Literature	26322585	4.701	X	-1.206	-	1.306	-
5DET	A	F65A	Literature	26347403	5	X	0.87	X	9.137	X
5DET	A	F27A	Literature	26347403	5	X	1.687	X	12.717	X
5TWP	A	W434A	Literature	28911097	0.526	-	-1.728	-	1.426	-
5TWP	A	H329A	Literature	28911097	0.387	-	-2.387	-	1.302	-
5XFQ	A	Y47A	Literature	28869966	5	X	-0.582	-	0.972	-
5T5C	A	R314A	Literature	28466855	-1.06	-	-0.652	-	5.184	X
5U8G	A	M236A	Literature	28402631	-0.286	-	-0.678	-	0.77	-
5U2R	A	R283A	Literature	28402499	2.497	X	1.048	X	-0.504	-
5SZX	A	S186A	Literature	28158710	1.5	-	-1.475	-	1.318	-
5DWB	A	D177A	Literature	28039325	1.82	-	-2.287	-	-1.208	-
5DWB	A	S138A	Literature	28039325	0.17	-	-1.366	-	1.264	-
5DWB	A	D142A	Literature	28039325	0.58	-	-1.411	-	0.508	-
5DWB	A	D178A	Literature	28039325	0.062	-	-2.174	-	0.228	-
5DWB	A	Q86A	Literature	28039325	0.965	-	-0.613	-	-0.042	-
5DWB	A	D223A	Literature	28039325	0.17	-	-3.332	-	0.728	-
5KUB	A	W187A	Literature	27571247	-0.187	-	-1.788	-	-0.014	-
5KUB	A	D113A	Literature	27571247	-0.091	-	-0.754	-	-0.012	-
5KUB	A	W109A	Literature	27571247	0.267	-	-2.251	-	-0.002	-
5III	A	E529A	Literature	27481934	0.164	-	-0.538	-	0.564	-
5FD3	A	Y610A	Literature	2746525	5	X	1.672	X	0.558	-
5FD3	A	Y536A	Literature	2746525	5	X	1.699	X	1.096	-
5AWH	A	K506A	Literature	27325485	4.163	X	0.719	X	1.553	-
5D8C	A	C54A	Literature	27307602	0.76	-	-1.513	-	1.534	-
5ED4	A	Y205A	Literature	27079268	0.075	-	0.348	X	0.972	-
5F55	A	R393A	Literature	27058167	0.095	-	-1.228	-	2.376	X
5F55	A	Y80A	Literature	27058167	0.544	-	-2.664	-	0.844	-
5F55	A	S371A	Literature	27058167	0.087	-	-2.551	-	1.068	-
5F55	A	H397A	Literature	27058167	0.764	-	-2.427	-	0.342	-
5F55	A	Y114A	Literature	27058167	0.814	-	-3.064	-	0.13	-
5F55	A	R109A	Literature	27058167	0.338	-	-1.81	-	2.714	X
5F55	A	R373A	Literature	27058167	0.814	-	-1.273	-	2.556	X
4XQ8	B	Y505A	Literature	26836966	1.643	-	-0.423	-	1.37	-
5EXH	C	K88A	Literature	26774490	0.616	-	-1.903	-	2.198	X
5EXH	C	T80A	Literature	26774490	-0.029	-	-1.352	-	1.566	-
5EXH	C	H81A	Literature	26774490	5	X	-0.607	-	1.398	-
5EXH	C	Q82A	Literature	26774490	0.137	-	-0.918	-	0.97	-
5CO8	C	D143A	Literature	26686639	-0.048	-	-2.454	-	0.108	-
5CO8	C	D141A	Literature	26686639	0.155	-	-1.514	-	0.002	-
4WCG	A	R258A	Literature	26559969	0.159	-	-1.553	-	2.598	X
5DFF	A	R181A	Literature	26458045	0.7	-	-1.936	-	2.656	X
4ZSF	A	K85A	Literature	26240380	2.585	X	-0.899	-	2.576	X
4X5V	A	N513A	Literature	26220180	0.425	-	-1.257	-	1.358	-
5W1H	A	H328A	Literature	28892041	0.043	-	-1.309	-	3.102	X
5W1H	A	K1305A	Literature	28892041	0.414	-	0.49	X	2.984	X
5W1H	A	K435A	Literature	28892041	-0.246	-	-2.45	-	2.667	X
5W1H	A	K1320A	Literature	28892041	-0.119	-	-1.2	-	3.608	X
5WWX	A	K350A	Literature	28808060	0.989	-	-0.541	-	4.437	X
5WWX	A	T362A	Literature	28808060	1.463	-	-0.032	-	4.163	X
5WWX	A	R365A	Literature	28808060	1.239	-	1.191	X	1.926	-
5EIM	A	N477A	Literature	28735863	5	X	-0.026	-	2.004	X
5EIM	A	K436A	Literature	28735863	5	X	-0.406	-	4.086	X
5EIM	A	T437A	Literature	28735863	1.584	-	-1.434	-	4.616	X
5EIM	A	R349A	Literature	28735863	0.952	-	-3.497	-	1.562	-
5UDZ	A	H162A	Literature	28297670	0.842	-	-0.208	-	-5.738	-
5UDZ	A	H148A	Literature	28297670	0.65	-	-1.425	-	-4.037	-
5UDZ	A	Y140A	Literature	28297670	0.884	-	1.227	X	-6.222	-
5M0J	J	R342A	Literature	28092367	0.7	-	-0.699	-	2.295	X
5M3H	A	R633A	Literature	28002402	0.815	-	-1.318	-	2.295	X
5H1K	A	R359A	Literature	27881601	3.117	X	-1.152	-	10.563	X
5H1K	A	N13A	Literature	27881601	1.039	-	-0.918	-	8.762	X
5H1K	A	W14A	Literature	27881601	3.052	X	1.903	X	23.174	X
5H1K	A	Y15A	Literature	27881601	2.017	X	0.0449	X	17.663	X
5H1K	A	M357A	Literature	27881601	2.082	X	1.055	X	12.546	X
5H1K	A	R33A	Literature	27881601	1.542	-	-0.934	-	6.392	X
5GXH	A	E197A	Literature	27881600	1.665	-	-1.262	-	-1.283	-
5GXH	A	F381A	Literature	27881600	2.158	X	0.606	X	13.793	X
5GXH	A	Y474A	Literature	27881600	0.024	-	1.813	X	0.285	-
5DNO	A	N336A	Literature	26673708	1.779	-	-2.368	-	1.575	-
5DNO	A	R338A	Literature	26673708	1.824	-	-0.129	-	2.88	X
5ELK	A	F316A	Literature	26641712	1.686	-	-1.193	-	-14.427	-
5ELK	A	Y216A	Literature	26641712	0.449	-	-0.037	-	3.257	X
5ELK	A	R310A	Literature	26641712	1.602	-	-2.404	-	-5.121	-
5JBJ	A	H406A	Literature	27203181	0.023	-	1.486	X	-1.617	-
5WVW	A	L28A	Literature	28377493	2.637	X	1.043	X	-0.082	-
The residues, which were predicted as hot spots by different methods, were marked as X. Note that the data which are common to ProNit had been used to build the mCSM-NA model.

## Sheet: Table S4
Table S4. The interface residues with observed ∆∆𝐺 values of the independent test set
PDB	Chain	Mutant	Source	PMID	∆∆𝐺/(kcal/mol)	observed HS/NS	iPNHOT score	iPNHOT HS/NS	mCSM-NA values	mCSM-NA HS/NS	PrabHot score	PrPDH score
1ASY	A	S301A	Barik et al.’s paper	10452887	0.3	-	-1.475	-	2.829	X	N/A	N/A
1ASY	A	S181A	Barik et al.’s paper	10452887	1.05	-	-0.483	-	2.787	X	N/A	N/A
1ASY	A	N328A	Barik et al.’s paper	10452887	0.61	-	-2.566	-	0.848	-	N/A	N/A
1ASY	A	Q121A	Barik et al.’s paper	10452887	1.3	-	-0.441	-	2.982	X	N/A	N/A
1ASY	A	K155A	Barik et al.’s paper	10452887	0.76	-	-0.204	-	2.952	X	N/A	N/A
1ASY	A	R119A	Barik et al.’s paper	10452887	1.29	-	0.168	X	4.416	X	N/A	N/A
1ASY	A	N227A	Barik et al.’s paper	10452887	0.81	-	-1.651	-	1.628	-	N/A	N/A
1ASY	A	Q138A	Barik et al.’s paper	10452887	1.42	-	-2.057	-	1.359	-	N/A	N/A
1ASY	A	F127A	Barik et al.’s paper	10452887	2.09	X	2.367	X	6.132	X	N/A	N/A
1ASY	A	E188A	Barik et al.’s paper	10452887	1.56	-	-1.803	-	-0.39	-	N/A	N/A
1ASY	A	D210A	Barik et al.’s paper	10452887	1.41	-	-1.57	-	0.753	-	N/A	N/A
1ASY	A	K180A	Barik et al.’s paper	10452887	1.52	-	-1.03	-	1.67	-	N/A	N/A
1ASY	A	K293A	Barik et al.’s paper	10452887	1.45	-	-0.272	-	2.73	X	N/A	N/A
1ASY	A	N117A	Barik et al.’s paper	10452887	0.88	-	-1.932	-	1.845	-	N/A	N/A
1ASY	A	T424A	Barik et al.’s paper	10452887	0.81	-	-3.533	-	4.643	X	N/A	N/A
1ASY	A	S329A	Barik et al.’s paper	10452887	0.81	-	-2.318	-	4.889	X	N/A	N/A
1ASY	A	S423A	Barik et al.’s paper	10452887	-0.11	-	-2.798	-	3.545	X	N/A	N/A
1ASY	A	K553A	Barik et al.’s paper	10452887	1.31	-	1.377	X	2.037	X	N/A	N/A
1ASY	A	E202A	Barik et al.’s paper	10452887	1	-	-4.15	-	-0.539	-	N/A	N/A
1ASY	A	K142A	Barik et al.’s paper	10452887	0.86	-	-0.975	-	0.672	-	N/A	N/A
1ASY	A	E327A	Barik et al.’s paper	10452887	-0.24	-	-2.869	-	0.509	-	N/A	N/A
1ASY	A	T230A	Barik et al.’s paper	10452887	1.41	-	-1.703	-	3.179	X	N/A	N/A
1ASY	A	T124A	Barik et al.’s paper	10452887	0.84	-	-1.671	-	3.747	X	N/A	N/A
1ASY	A	H334A	Barik et al.’s paper	10452887	1.29	-	-1.01	-	1.509	-	N/A	N/A
1ASY	A	T331A	Barik et al.’s paper	10452887	1.11	-	-2.002	-	3.627	X	N/A	N/A
1JBS	A	Q141A	Barik et al.’s paper	21417210	0.42	-	-2.368	-	1.521	-	N/A	N/A
1JBS	A	K113A	Barik et al.’s paper	21417210	0.73	-	-1.165	-	2.517	X	N/A	N/A
1JBS	A	D143A	Barik et al.’s paper	21417210	-0.52	-	-1.862	-	-0.668	-	N/A	N/A
1JBS	A	R65A	Barik et al.’s paper	21417210	0.51	-	-1.754	-	2.087	X	N/A	N/A
1JBS	A	K42A	Barik et al.’s paper	21417210	0.27	-	-0.615	-	2.114	X	N/A	N/A
1JBS	A	K111A	Barik et al.’s paper	21417210	1.81	-	-0.812	-	2.756	X	N/A	N/A
1JBS	A	T52A	Barik et al.’s paper	21417210	0.85	-	-0.688	-	0.677	-	N/A	N/A
1JBS	A	H49A	Barik et al.’s paper	21417210	0.84	-	-1.885	-	0.507	-	N/A	N/A
1JBS	A	D40A	Barik et al.’s paper	21417210	0.21	-	-2.845	-	-2.58	-	N/A	N/A
1JBS	A	K110A	Barik et al.’s paper	21417210	1.44	-	-0.12	-	2.228	X	N/A	N/A
1U0B	B	N351A	Barik et al.’s paper	15489861	1.77	-	-0.251	-	2.4	X	N/A	N/A
1YVP	A	R184A	Barik et al.’s paper	15907467	0.94	-	-0.56	X	2.304	X	N/A	N/A
1YVP	A	K136A	Barik et al.’s paper	15907467	-0.04	-	-1.511	-	1.686	-	N/A	N/A
2BX2	L	R373A	Barik et al.’s paper	16237448	-0.3	-	-1.152	-	2.241	X	N/A	N/A
2IX1	A	R500A	Barik et al.’s paper	18337246	0.27	-	-1.836	-	-1.521	-	N/A	N/A
2IX1	A	Y313A	Barik et al.’s paper	18337246	0.51	-	-2.733	-	5.295	X	N/A	N/A
2IX1	A	E390A	Barik et al.’s paper	18337246	0.15	-	-1.091	-	-0.903	-	N/A	N/A
2IX1	A	Y253A	Barik et al.’s paper	18337246	0.88	-	1.073	X	1.553	-	N/A	N/A
2IX1	A	F358A	Barik et al.’s paper	18337246	0.22	-	1.606	X	-2.115	-	N/A	N/A
2IX1	A	E542A	Barik et al.’s paper	18337246	-1.35	-	-1.195	-	-27	-	N/A	N/A
2PJP	A	R510A	Barik et al.’s paper	17537456	3.59	X	-1.267	-	9.093	X	N/A	N/A
2PJP	A	W508A	Barik et al.’s paper	17537456	4.03	X	0.0314	X	15.126	X	N/A	N/A
2ZI0	A	P41A	Barik et al.’s paper	18600235	1.31	-	-1.649	-	-1.596	-	N/A	N/A
2ZI0	A	W50A	Barik et al.’s paper	18600235	0.86	-	-0.698	-	1.652	-	N/A	N/A
2ZKO	A	R37A	Barik et al.’s paper	18813227	-0.03	-	-1.263	-	3.104	X	N/A	N/A
2ZKO	A	S42A	Barik et al.’s paper	18813227	1.29	-	-0.921	-	2.708	X	N/A	N/A
2ZKO	A	T49A	Barik et al.’s paper	18813227	1.23	-	-3.241	-	2.594	X	N/A	N/A
2ZZM	A	R145A	Barik et al.’s paper	20980671	0.22	-	-2.326	-	-0.923	-	N/A	N/A
2ZZM	A	R181A	Barik et al.’s paper	20980671	0.15	-	0.52	X	-0.066	-	N/A	N/A
2ZZM	A	N265A	Barik et al.’s paper	20980671	0.08	-	-1.891	-	-0.626	-	N/A	N/A
2ZZM	A	P267A	Barik et al.’s paper	20980671	0.08	-	-1.833	-	-4.454	-	N/A	N/A
2ZZM	A	Y177A	Barik et al.’s paper	20980671	0.28	-	-2.16	-	2.961	X	N/A	N/A
3EQT	A	E573A	Barik et al.’s paper	19278996	1.71	-	-2.222	-	5.679	X	N/A	N/A
3MOJ	B	G423A	Barik et al’s paper	20673833	0.38	-	-2.296	-	-4.187	-	N/A	N/A
1FEU	A	H85A	Pan et al.’s paper	15718233	1.35	-	2.503	X	0.75	-	0.73	N/A
1FEU	A	K14A	Pan et al.’s paper	15718233	0.2	-	-1.588	-	2.409	X	-	N/A
1FEU	A	R19A	Pan et al.’s paper	15718233	1.37	-	-0.564	-	1.1325	-	-	N/A
1FEU	A	R20A	Pan et al.’s paper	15718233	0.15	-	-0.846	-	2.196	X	-	N/A
1FEU	A	S16A	Pan et al.’s paper	15718233	0.15	-	-0.666	-	3.4515	X	-	N/A
1ZDI	A	K43A	Pan et al.’s paper	16380130	-0.09	-	-1.003	-	5.19	X	-	N/A
1ZDI	A	K57A	Pan et al.’s paper	16380130	2.48	X	-1.6	-	3.381	X	0.82	N/A
1ZDI	A	K61A	Pan et al.’s paper	16380130	2.43	X	-0.304	-	7.491	X	0.66	N/A
1ZDI	A	R49A	Pan et al.’s paper	16380130	1.66	-	-1.71	-	2.634	X	-	N/A
1ZDI	A	S52A	Pan et al.’s paper	16380130	-0.33	-	-1.075	-	3.591	X	-	N/A
1ZDI	A	Y85A	Pan et al.’s paper	16380130	3.42	X	0.545	X	12.9075	X	0.63	N/A
2KXN	B	I195A	Pan et al.’s paper	21399644	1.01	-	-0.696	-	-13.4055	-	0.8	N/A
2KXN	B	P199A	Pan et al.’s paper	21399644	0.68	-	0.044	X	-20.2695	-	-	N/A
2KXN	B	R111A	Pan et al.’s paper	21399644	0.29	-	-4.614	-	-3.159	-	0.73	N/A
2KXN	B	S194A	Pan et al.’s paper	21399644	0.22	-	-0.868	-	-13.7325	-	0.54	N/A
2KXN	B	T196A	Pan et al.’s paper	21399644	1.13	-	-1.942	-	-7.3605	-	0.66	N/A
2XB2	G	R423A	Pan et al.’s paper	20479275	2.58	X	-0.541	-	2.322	X	-	N/A
2XB2	G	Y429A	Pan et al.’s paper	20479275	3.77	X	0.198	X	5.6565	X	-	N/A
3AM1	A	K207A	Pan et al.’s paper	20870747	-0.66	-	-0.716	-	3.828	X	-	N/A
3UZS	A	H280A	Pan et al.’s paper	22727813	0.44	-	-0.318	-	2.3475	X	0.59	N/A
3VYY	A	N30A	Pan et al.’s paper	23361462	0.5	-	-2.358	-	1.674	-	0.78	N/A
4CIO	A	N106A	Pan et al.’s paper	25183497	0.47	-	-0.291	-	-3.8205	-	0.55	N/A
4CIO	A	N108A	Pan et al.’s paper	25183497	-0.17	-	-0.752	-	-4.755	-	0.58	N/A
4CIO	A	Y44A	Pan et al.’s paper	25183497	1.35	-	-1.523	-	-3.243	-	-	N/A
4G0A	A	K223A	Pan et al.’s paper	22811529	1.28	-	-3.354	-	2.4855	X	-	N/A
5EV1	A	R227A	Pan et al.’s paper	26952537	-0.33	-	-1.434	-	2.3145	X	-	N/A
5EV1	A	Q147A	Pan et al.’s paper	26952537	-0.32	-	-1.288	-	-9.435	-	0.75	N/A
5HO4	A	D49A	Pan et al.’s paper	29379020	0.9	-	-1.153	-	-1.3215	-	-	N/A
5HO4	A	E92A	Pan et al.’s paper	29379020	1.06	-	-1.721	-	-2.313	-	0.81	N/A
5HO4	A	F24A	Pan et al.’s paper	29379020	0.78	-	3.017	X	-11.448	-	0.64	N/A
5HO4	A	F66A	Pan et al.’s paper	29379020	1.07	-	2.163	X	-7.503	-	0.81	N/A
5HO4	A	H108A	Pan et al.’s paper	29379020	0.21	-	-2.043	-	-4.9335	-	0.65	N/A
5HO4	A	Q19A	Pan et al.’s paper	29379020	0.76	-	-1.161	-	-0.4485	-	-	N/A
5VMV	A	E535A	Other literature	29546986	2.27	X	0.436	X	-0.692	-	0.64	0.465
5ZLN	A	F375A	Other literature	29625894	2.46	X	2.782	X	1.27	-	0.76	0.697
5ZLN	A	F402A	Other literature	29625894	2.04	X	1.559	X	1.114	-	0.66	0.276
5ZLN	A	Y537A	Other literature	29625894	3.06	X	0.874	X	1.356	-	0.79	0.377
6C1A	A	R166A	Other literature	29567833	5	X	-0.906	-	1.608	-	0.58	0.825
6C1A	A	R188A	Other literature	29567833	0.865	-	-1.781	-	1.332	-	0.66	0.061
6EN0	A	R153A	Other literature	29551265	0.411	-	0.884	X	2.432	X	-	0.446
1BPX	A	R283A	Peng et al.’s paper	29091991	0.235	-	-0.52	-	1.002	-	N/A	0.153
1FOS	E	R144A	Peng et al.’s paper	29091991	0.92	-	-0.076	-	0.598	-	N/A	N/A
1FOS	E	K148A	Peng et al.’s paper	29091991	0.17	-	-0.883	-	0.934	-	N/A	N/A
1FOS	E	R155A	Peng et al.’s paper	29091991	1.04	-	4.683	X	0.768	-	N/A	N/A
1FOS	E	R158A	Peng et al.’s paper	29091991	0.34	-	4.312	X	0.426	-	N/A	N/A
1FOS	E	R146A	Peng et al.’s paper	29091991	0.04	-	-1.238	-	0.716	-	N/A	N/A
1FOS	E	K153A	Peng et al.’s paper	29091991	0.17	-	-1.045	-	1.094	-	N/A	N/A
1FOS	E	R143A	Peng et al.’s paper	29091991	0.27	-	0.598	X	0.642	-	N/A	N/A
1FOS	F	R270A	Peng et al.’s paper	29091991	0.82	-	-0.832	-	0.962	-	N/A	N/A
1FOS	F	R272A	Peng et al.’s paper	29091991	0.04	-	-0.152	-	0.748	-	N/A	N/A
1HCQ	A	Y19A	Peng et al.’s paper	29091991	1.22	-	-0.392	-	-0.382	-	N/A	N/A
1HCQ	A	K32A	Peng et al.’s paper	29091991	1.24	-	-0.526	-	1.402	-	N/A	N/A
1HCQ	A	E25A	Peng et al.’s paper	29091991	0.84	-	2.449	X	-0.35	-	N/A	N/A
1HCQ	A	H18A	Peng et al.’s paper	29091991	0.92	-	-0.405	-	0.018	-	N/A	N/A
1HCQ	A	S15A	Peng et al.’s paper	29091991	0.55	-	0.183	X	0.256	-	N/A	N/A
2MXF	A	N100A	Peng et al.’s paper	29091991	0.773	-	-1.675	-	0.796	-	N/A	N/A
2MXF	A	K108A	Peng et al.’s paper	29091991	0.752	-	-2.095	-	1.546	-	N/A	N/A
2MXF	A	K97A	Peng et al.’s paper	29091991	0.297	-	0.243	X	2.034	X	N/A	N/A
2MXF	A	K81A	Peng et al.’s paper	29091991	0.283	-	-0.924	-	1.128	-	N/A	N/A
2MXF	A	K105A	Peng et al.’s paper	29091991	0.622	-	-2.24	-	2.684	X	N/A	N/A
2MXF	A	K102A	Peng et al.’s paper	29091991	0.272	-	0.614	X	1.858	-	N/A	N/A
2MXF	A	R80A	Peng et al.’s paper	29091991	1.338	-	-1.901	-	2.78	X	N/A	N/A
3UFD	A	Y37A	Peng et al.’s paper	29091991	1.418	-	-0.286	-	-0.442	-	N/A	0.53
3UFD	A	R46A	Peng et al.’s paper	29091991	2.047	X	-1.242	-	1.502	-	N/A	0.616
3UFD	A	S52A	Peng et al.’s paper	29091991	0.971	-	-1.16	-	0.402	-	N/A	0.306
The residues, which were predicted as hot spots by different methods, were marked as X. The data collected from Barik et al.’s paper have been used to build the PrabHot model, these data were not submitted to the ProbHot server for predicting. The residues that was used to build PrPDH were not submitted to the PrPDH server for predicting.
